# Supplementary material for: The Impact of Open Pollination on the Structural Evolutionary Dynamics, Meiotic Behavior, and Fertility of Resynthesized Allotetraploid Brassica napus L
Source: G3 (Bethesda). 2016 Dec 21;7(2):705–17. doi: 10.1534/g3.116.036517 (PMC5295613; doi:10.1534/g3.116.036517)
Supplement: Supplementary file 6 [file 705TableS1.xlsx]

## Sheet: Table S1
Table S1. Positions on B. napus chromosomes (Chalhoub et al. 2014) of the bacterial artificial chromosomes (BACs) used in the BAC-FISH experiment. The cultivar used to prepare the BAC library (the related article), the BAC size and the approximate position of the BAC on the A and C B. napus subgenome are indicated.
				A subgenome				C subgenome
BAC library	BAC-name	Synonym	BAC size	Chromosome	Start	End		Chromosome	Start	End
B. rapa ssp. pekinensis cv. Chiifu (Mun et al. 2008)	AC189497	KBrB086G22	122165	chrA02	23528670	23653174		chrC02	44404901	44523483
B. rapa ssp. pekinensis cv. Chiifu (Mun et al. 2008)	AC189262	KBrB021P15	124355	chrA07	22920702	23025831		chrC06	35745127	35880624
B. rapa ssp. pekinensis cv. Chiifu (Mun et al. 2008)	AC189568	KBrH009I04	162363	chrA04	17616145	17797638		chrC04	46631169	46841040
B. napus cv. Darmor-Bzh (Chalhoub et al. 2004)	191G20	-	178000	chrA01	579339	726677		chrC01	1066561	1240053
