# Supplementary material for: The Impact of Open Pollination on the Structural Evolutionary Dynamics, Meiotic Behavior, and Fertility of Resynthesized Allotetraploid Brassica napus L
Source: G3 (Bethesda). 2016 Dec 21;7(2):705–17. doi: 10.1534/g3.116.036517 (PMC5295613; doi:10.1534/g3.116.036517)
Supplement: Supplementary file 8 [file 705TableS2.xlsx]

## Sheet: Table S2
Table S2. Positions on B. napus chromosomes of the different deletions observed in each synthetic B. napus individual investigated in this study. The start and end positions of each deletion as well as the size of the deletion is indicated. The number of SNPs enabling identification of the deletion and the number of genes present in the deleted region is presented (based on the Darmor genome sequ…
		Deleted region										Homoeologous region
Population	Individual	Choromosome	Chromosome size	Approximate Centromere position	Deletion-Start	Deletion-End	Deletion-Size	SNPs	Genes No	Position (Centromeric, Distal or Other)		Chromosome	Start	End	Size	Genes No
EMZ	FG078	chrA01	23267856	13102944-14053780	36456	915847	879392	6	164	Distal		chrC01	424959	1514457	1089499	185
EMZ	FG078	chrA01	23267856	13102944-14053780	2439091	2607352	168262	4	39	Distal		chrC01	35778	139288	103511	26
EMZ	FG078	chrA09	33865340	15599005-15893562	861864	5184304	4322441	9	856	Other		chrC09	415172	6899136	6483965	956
EMZ	FG078	chrC08	38477087	5770578-6392675	34473440	35423844	950405	8	209	Distal		chrA09	30909647	31311117	401471	86
EMZ	FG080	chrA09	33865340	15599005-15893562	30521590	31311117	789528	14	149	Distal		chrC08	34156218	35423844	1267627	274
EMZ	FG080	chrC01	38829317	17946000-24161399	135970	1796583	1660614	11	309	Distal		chrA01	36456	1070637	1034182	206
EMZ	FG080	chrC02	46221804	31783923-32168741	144032	4185485	4041454	21	725	Distal		chrA02	60076	1754348	1694273	364
EMZ	FG080	chrC08	38477087	5770578-6392675	37142863	38111497	968635	6	208	Distal		chrA09	32757176	33495672	738497	162
EMZ	FG082	chrC01	38829317	17946000-24161399	135970	2637218	2501249	16	479	Distal		chrA01	36456	1763774	1727319	369
EMZ	FG082	chrC04*	48930237	17125787-19406261	45247815	47086237	1838423	11	286	Distal		chrA04	16548288	17979280	1430993	286
EMZ	FG082	chrC04*	48930237	17125787-19406261	47242820	48844138	1601319	8	283	Distal		chrA04	18115224	19140278	1025055	226
EMZ	FG084	chrA03	29767490	28032737-29734265	10694725	11193121	498397	5	88	Other		chrC03	15143443	16161622	1018180	114
EMZ	FG084	chrC08	38477087	5770578-6392675	34238594	36034819	1796226	17	390	Distal		chrA09	30688409	31856492	1168084	250
EMZ	FG086	chrC01*	38829317	17946000-24161399	12224281	16294304	4070024	14	496	Other		chrA01	7669525	10388778	2719254	386
EMZ	FG086	chrC01*	38829317	17946000-24161399	17365951	38279800	20913850	20	1604	Distal		chrA01	11191901	21705875	10513975	1244
EMZ	FG086	chrC02	46221804	31783923-32168741	37086115	44958002	7871888	18	778	Distal		chrA02	19448529	24057844	4609316	713
EMZ	FG086	chrC06	37225952	7975438-8474229	36420804	36566738	145935	2	25	Distal		chrA07	23386846	23493229	106384	25
EMZ	FG088	chrA09	33865340	15599005-15893562	31712324	33463075	1750752	12	379	Distal		chrC08	35906996	38111497	2204502	452
EMZ	FG088	chrC01*	38829317	17946000-24161399	9665453	13274017	3608565	8	475	Other		chrA01	6340856	8234304	1893449	338
EMZ	FG088	chrC01*	38829317	17946000-24161399	14195525	14904141	708617	7	105	Other		chrA01	8814800	9555014	740215	120
EMZ	FG088	chrC02	46221804	31783923-32168741	941818	1284575	342758	3	68	Distal		-	-	-	-	-
EMZ	FG088	chrC02	46221804	31783923-32168741	18679103	35286443	16607341	18	1102	Centromeric		chrA02	9694273	18003245	8308973	848
EMZ	FG088	chrC06	37225952	7975438-8474229	21951059	33943919	11992861	29	1466	Distal		chrA07	15963879	21798286	5834408	1069
EMZ	FG090	chrA03	29767490	28032737-29734265	8601426	8931789	330364	2	59	Other		chrC03	11863831	12409661	545831	63
EMZ	FG090	chrC01	38829317	17946000-24161399	135970	7978378	7842409	29	1209	Other		chrA01	36456	5473213	5436758	1086
EMZ	FG090	chrC01	38829317	17946000-24161399	35308774	38279800	2971027	3	369	Distal		chrA01	19925719	21705875	1780157	351
EMZ	FG092	chrC01	38829317	17946000-24161399	3494110	3542497	48388	3	9	Distal		chrA01	2375228	2401450	26223	6
EMZ	FG092	chrC02	46221804	31783923-32168741	11923360	35286443	23363084	29	1644	Centromeric		chrA02	6233101	18003245	11770145	1284
EMZ	FG094	chrA01	23267856	13102944-14053780	2439091	2607352	168262	4	39	Distal		chrC01	35778	139288	103511	26
EMZ	FG094	chrA02	24793737	13863757-14184308	24057538	24443926	386389	3	70	Distal		chrC02	44957702	45453106	495405	85
EMZ	FG094	chrC06	37225952	7975438-8474229	36420804	36566738	145935	2	25	Distal		chrA07	23386846	23493229	106384	25
EMZ	FG096	chrA07	24006521	3349816-5246736	22358192	23493229	1135038	3	240	Distal		chrC06	35049672	36566738	1517067	286
EMZ	FG096	chrC03	60573394	40628553-41937478	1556453	1985803	429351	4	89	Distal		chrA03	1006324	1349954	343631	58
EMZ	FG098	chrC01	38829317	17946000-24161399	35308774	38279800	2971027	3	369	Distal		chrA01	19925719	21705875	1780157	351
EMZ	FG098	chrC01*	38829317	17946000-24161399	135970	13274017	13138048	40	1879	Other		chrA01	36456	8234304	8197849	1596
EMZ	FG098	chrC01*	38829317	17946000-24161399	14195525	14537945	342421	3	52	Other		chrA01	8814800	8917170	102371	17
EMZ	FG100	chrA02	24793737	13863757-14184308	23633223	24443926	810704	4	127	Distal		chrC02	44499108	45453106	953999	142
EMZ	FG100	chrC03	60573394	40628553-41937478	6038659	12409661	6371003	19	997	Other		chrA03	4476095	8931789	4455695	899
EMZ	FG100	chrC09	48508220	23126847-23450182	4718800	15380698	10661899	12	1109	Other		chrA09	3735677	10920166	7184490	1017
EMZ	FG100	chrC09*	48508220	23126847-23450182	19058346	25245015	6186670	8	384	Centromeric		chrA09	12803006	15434891	2631886	303
EMZ	FG100	chrC09*	48508220	23126847-23450182	26549915	36765338	10215424	19	712	Other		chrA10	3413863	9734545	6320683	601
EMZ	FG104	chrA01	23267856	13102944-14053780	21042827	22147045	1104219	5	196	Distal		chrC01	37722416	37843194	120779	25
EMZ	FG104	chrA02	24793737	13863757-14184308	86459	326586	240128	4	63	Distal		chrC02	4338	261886	257549	64
EMZ	FG104	chrA03	29767490	28032737-29734265	450170	2305530	1855361	5	397	Distal		chrC03	633706	3164316	2530611	521
EMZ	FG106	chrA02	24793737	13863757-14184308	86459	326586	240128	4	63	Distal		chrC02	4338	261886	257549	64
EMZ	FG106	chrA03	29767490	28032737-29734265	450170	8601626	8151457	39	1730	Other		chrC03	633706	11864031	11230326	2047
EMZ	FG106	chrC01	38829317	17946000-24161399	3494110	3542497	48388	3	9	Distal		chrA01	2375228	2401450	26223	6
EMZ	FG106	chrC02	46221804	31783923-32168741	8438190	11923560	3485371	4	315	Other		chrA02	4523685	6233301	1709617	274
EMZ	FG106	chrC05	43185227	17595855-28271641	38935765	39985637	1049873	11	182	Distal		chrA05	19546215	20222700	676486	158
EMZ	FG106	chrC06	37225952	7975438-8474229	25350172	36420923	11070752	18	1566	Distal		chrA07	17226089	23386966	6160878	1174
EMZ	FG108	chrC01*	38829317	17946000-24161399	13741845	16294304	2552460	10	300	Other		chrA01	8555707	10388778	1833072	241
EMZ	FG108	chrC01*	38829317	17946000-24161399	17365951	25865711	8499761	10	453	Centromeric		chrA01	11191901	14169202	2977302	214
RCC	FG050	chrA01	23267856	13102944-14053780	2439091	2577494	138404	3	32	Distal		chrC01	35778	136170	100393	26
RCC	FG050	chrC03	60573394	40628553-41937478	187296	4717091	4529796	32	945	Distal		chrA03	167559	3414321	3246763	721
RCC	FG051	chrA01	23267856	13102944-14053780	2439091	2577494	138404	3	32	Distal		chrC01	35778	136170	100393	26
RCC	FG051	chrC04	48930237	17125787-19406261	254867	1895606	1640740	9	215	Distal		chrA05	426220	1453289	1027070	195
RCC	FG051	chrC06*	37225952	7975438-8474229	34314395	35233049	918655	12	172	Distal		chrA07	21986831	22517769	530939	105
RCC	FG051	chrC06*	37225952	7975438-8474229	35623597	36857351	1233755	11	227	Distal		chrA07	22827797	23703340	875544	186
RCC	FG052	chrA01	23267856	13102944-14053780	36456	180151	143696	3	23	Distal		chrC01	424959	633437	208479	32
RCC	FG052	chrA01	23267856	13102944-14053780	2439091	2577494	138404	3	32	Distal		chrC01	35778	136170	100393	26
RCC	FG052	chrC02	46221804	31783923-32168741	19975093	35920159	15945067	21	1056	Centromeric		chrA02	10424302	20070024	9645723	994
RCC	FG052	chrC03*	60573394	40628553-41937478	187296	6032849	5845554	38	1211	Distal		chrA03	167559	4450616	4283058	939
RCC	FG052	chrC03*	60573394	40628553-41937478	6167815	7093136	925322	5	178	Distal		chrA03	4580147	5385447	805301	172
RCC	FG052	chrC03*	60573394	40628553-41937478	7376575	10515759	3139185	22	506	Distal		chrA03	5527969	7783662	2255694	444
RCC	FG052	chrC04	48930237	17125787-19406261	254867	1895606	1640740	9	215	Distal		chrA05	426220	1453289	1027070	195
RCC	FG053	chrA01	23267856	13102944-14053780	36456	180151	143696	3	23	Distal		chrC01	424959	633437	208479	32
RCC	FG053	chrA01	23267856	13102944-14053780	2439091	2577494	138404	3	32	Distal		chrC01	35778	136170	100393	26
RCC	FG053	chrC02*	46221804	31783923-32168741	28631064	44751643	16120580	36	1282	Distal		chrA02	14324675	23633926	9309252	1103
RCC	FG053	chrC02*	46221804	31783923-32168741	44957702	45584953	627252	7	106	Distal		chrA02	24057538	24546048	488511	88
RCC	FG053	chrC03	60573394	40628553-41937478	187296	6032849	5845554	38	1211	Distal		chrA03	167559	4450616	4283058	939
RCC	FG053	chrC04	48930237	17125787-19406261	254867	1895606	1640740	9	215	Distal		chrA05	426220	1453289	1027070	195
RCC	FG053	chrC06*	37225952	7975438-8474229	34314395	35233049	918655	12	172	Distal		chrA07	21986831	22517769	530939	105
RCC	FG053	chrC06*	37225952	7975438-8474229	35623597	36857351	1233755	11	227	Distal		chrA07	22827797	23703340	875544	186
RCC	FG053	chrC09	48508220	23126847-23450182	40032729	47593249	7560521	23	1233	Distal		chrA10	11410286	15934624	4524339	1009
RCC	FG054	chrC02	46221804	31783923-32168741	231619	2445662	2214044	15	406	Distal		chrA02	60076	715901	655826	137
RCC	FG054	chrC02	46221804	31783923-32168741	11141798	11758051	616254	2	57	Other		chrA02	5871408	6126443	255036	48
RCC	FG054	chrC03*	60573394	40628553-41937478	5448111	6032849	584739	6	134	Distal		chrA03	4004782	4450616	445835	105
RCC	FG054	chrC03*	60573394	40628553-41937478	6167815	7093136	925322	5	178	Distal		chrA03	4580147	5385447	805301	172
RCC	FG054	chrC03*	60573394	40628553-41937478	7376575	10515759	3139185	22	506	Distal		chrA03	5527969	7783662	2255694	444
RCC	FG054	chrC04	48930237	17125787-19406261	254867	1147119	892253	6	116	Distal		chrA05	426220	1043277	617058	110
RCC	FG055	chrA01*	23267856	13102944-14053780	36456	2577494	2541039	23	540	Distal		chrC01	424959	3542497	3117539	575
RCC	FG055	chrA01*	23267856	13102944-14053780	2847659	3899474	1051816	9	203	Distal		chrC01	3931041	5727641	1796601	226
RCC	FG055	chrC03*	60573394	40628553-41937478	187296	6032849	5845554	38	1211	Distal		chrA03	167559	4450616	4283058	939
RCC	FG055	chrC03*	60573394	40628553-41937478	6167815	10515759	4347945	28	722	Distal		chrA03	4580147	7783662	3203516	649
RCC	FG055	chrC04*	48930237	17125787-19406261	42446236	46976040	4529805	27	659	Distal		chrA04	14534236	17896040	3361805	645
RCC	FG055	chrC04*	48930237	17125787-19406261	47642438	48844138	1201701	7	191	Distal		chrA04	18444769	19140278	695510	136
RCC	FG056	chrC03	60573394	40628553-41937478	187296	6032849	5845554	38	1211	Distal		chrA03	167559	4450616	4283058	939
RCC	FG057	chrA01	23267856	13102944-14053780	2439091	2577494	138404	3	32	Distal		chrC01	35778	136170	100393	26
RCC	FG057	chrA04	19151660	5797797-6255979	10474147	11697440	1223294	8	151	Other		chrC04	36169108	37690127	1521020	150
RCC	FG057	chrA09	33865340	15599005-15893562	82053	1300773	1218721	5	238	Distal		chrC09	55465	1107623	1052159	190
RCC	FG057	chrC03	60573394	40628553-41937478	187296	6032849	5845554	38	1211	Distal		chrA03	167559	4450616	4283058	939
RCC	FG058	chrA01	23267856	13102944-14053780	2439091	2577494	138404	3	32	Distal		chrC01	35778	136170	100393	26
RCC	FG058	chrC02*	46221804	31783923-32168741	35919959	44751643	8831685	27	837	Distal		chrA02	18889567	23633926	4744360	715
RCC	FG058	chrC02*	46221804	31783923-32168741	44957702	45584953	627252	7	106	Distal		chrA02	24057538	24546048	488511	88
RCC	FG058	chrC04*	48930237	17125787-19406261	38858547	39381096	522550	8	51	Other		chrA04	12382238	12606309	224072	37
RCC	FG058	chrC04*	48930237	17125787-19406261	39519997	39875635	355639	3	38	Other		chrA04	12744042	12919588	175547	30
RCC	FG058	chrC06	37225952	7975438-8474229	34314395	34649072	334678	7	68	Distal		chrA07	21986831	22230754	243924	46
RCC	FG058	chrC09	48508220	23126847-23450182	5815265	14444933	8629669	21	878	Other		chrA09	4353965	10100910	5746946	808
RCC	FG059	chrA01	23267856	13102944-14053780	2439091	2577494	138404	3	32	Distal		chrC01	35778	136170	100393	26
RCC	FG059	chrC06	37225952	7975438-8474229	34314395	36857351	2542957	24	471	Distal		chrA07	21986831	23703340	1716510	356
RCC	FG071	chrA01	23267856	13102944-14053780	36456	180151	143696	3	23	Distal		chrC01	424959	633437	208479	32
RCC	FG071	chrA01	23267856	13102944-14053780	2439091	2577494	138404	3	32	Distal		chrC01	35778	136170	100393	26
RCC	FG071	chrA09	33865340	15599005-15893562	82053	4140548	4058496	19	826	Distal		chrC09	55465	5576353	5520889	862
RCC	FG071	chrC03	60573394	40628553-41937478	187296	915602	728307	6	152	Distal		chrA03	167559	707779	540221	110
RCC	FG071	chrC04*	48930237	17125787-19406261	38858547	39381096	522550	8	51	Other		chrA04	12382238	12606309	224072	37
RCC	FG071	chrC04*	48930237	17125787-19406261	39519997	39875635	355639	3	38	Other		chrA04	12744042	12919588	175547	30
RCC	FG071	chrC04*	48930237	17125787-19406261	40280904	46976040	6695137	32	901	Distal		chrA04	13147240	17896040	4748801	847
RCC	FG071	chrC04*	48930237	17125787-19406261	47642438	48844138	1201701	7	191	Distal		chrA04	18444769	19140278	695510	136
RCC	FG071	chrC06*	37225952	7975438-8474229	34314395	35233049	918655	12	172	Distal		chrA07	21986831	22517769	530939	105
RCC	FG071	chrC06*	37225952	7975438-8474229	35623597	36857351	1233755	11	227	Distal		chrA07	22827797	23703340	875544	186
RCC	FG072	chrA01	23267856	13102944-14053780	36456	180151	143696	3	23	Distal		chrC01	424959	633437	208479	32
RCC	FG072	chrA01	23267856	13102944-14053780	2439091	2577494	138404	3	32	Distal		chrC01	35778	136170	100393	26
RCC	FG072	chrC06*	37225952	7975438-8474229	34314395	35233049	918655	12	172	Distal		chrA07	21986831	22517769	530939	105
RCC	FG072	chrC06*	37225952	7975438-8474229	35623597	36857351	1233755	11	227	Distal		chrA07	22827797	23703340	875544	186
RCC	FG073	chrA01	23267856	13102944-14053780	2439091	2577494	138404	3	32	Distal		chrC01	35778	136170	100393	26
RCC	FG073	chrA09	33865340	15599005-15893562	82053	4140548	4058496	19	826	Distal		chrC09	55465	5576353	5520889	862
RCC	FG073	chrC01	38829317	17946000-24161399	5672063	8591618	2919556	13	355	Other		chrA01	3828606	5834447	2005842	359
RCC	FG073	chrC02	46221804	31783923-32168741	11141798	11758051	616254	2	57	Other		chrA02	5871408	6126443	255036	48
RCC	FG073	chrC02	46221804	31783923-32168741	19975093	36747252	16772160	22	1133	Centromeric		chrA02	10424302	19237409	8813108	889
RCC	FG073	chrC03	60573394	40628553-41937478	25498610	25721289	222680	2	23	Other		chrA03	17020027	17162973	142947	25
RCC	FG073	chrC04	48930237	17125787-19406261	254867	1895606	1640740	9	215	Distal		chrA05	426220	1453289	1027070	195
RCC	FG074	chrA01	23267856	13102944-14053780	2439091	2577494	138404	3	32	Distal		chrC01	35778	136170	100393	26
RCC	FG074	chrC02*	46221804	31783923-32168741	40356042	44751643	4395602	17	441	Distal		chrA02	21495737	23633926	2138190	355
RCC	FG074	chrC02*	46221804	31783923-32168741	44957702	45584953	627252	7	106	Distal		chrA02	24057538	24546048	488511	88
RCC	FG074	chrC04	48930237	17125787-19406261	254867	1895606	1640740	9	215	Distal		chrA05	426220	1453289	1027070	195
RCC	FG074	chrC09	48508220	23126847-23450182	45812143	47593249	1781107	6	353	Distal		chrA10	14715518	15934624	1219107	306
RCC	FG076	chrA01	23267856	13102944-14053780	2439091	2577494	138404	3	32	Distal		chrC01	35778	136170	100393	26
RCC	FG076	chrC04*	48930237	17125787-19406261	38858547	39381096	522550	8	51	Other		chrA04	12382238	12606309	224072	37
RCC	FG076	chrC04*	48930237	17125787-19406261	39519997	39875635	355639	3	38	Other		chrA04	12744042	12919588	175547	30
RCC	FG076	chrC04*	48930237	17125787-19406261	40280904	46976040	6695137	32	901	Distal		chrA04	13147240	17896040	4748801	847
RCC	FG076	chrC04*	48930237	17125787-19406261	47642438	48844138	1201701	7	191	Distal		chrA04	18444769	19140278	695510	136
RCC	FG076	chrC06	37225952	7975438-8474229	34314395	36857351	2542957	24	471	Distal		chrA07	21986831	23703340	1716510	356
RCC	FG077	chrA01	23267856	13102944-14053780	2439091	2577494	138404	3	32	Distal		chrC01	35778	136170	100393	26
RCC	FG077	chrC02*	46221804	31783923-32168741	19975093	44751643	24776551	47	1893	Distal		chrA02	10424302	23633926	13209625	1568
RCC	FG077	chrC02*	46221804	31783923-32168741	44957702	45584953	627252	7	106	Distal		chrA02	24057538	24546048	488511	88
RCC	FG077	chrC03*	60573394	40628553-41937478	187296	6032849	5845554	38	1211	Distal		chrA03	167559	4450616	4283058	939
RCC	FG077	chrC03*	60573394	40628553-41937478	6167815	7093136	925322	5	178	Distal		chrA03	4580147	5385447	805301	172
RCC	FG077	chrC03*	60573394	40628553-41937478	7376575	10059381	2682807	21	433	Distal		chrA03	5527969	7501591	1973623	391
RCC	FG111	chrA01	23267856	13102944-14053780	2439091	2577494	138404	3	32	Distal		chrC01	35778	136170	100393	26
RCC	FG111	chrC01	38829317	17946000-24161399	5672063	8591618	2919556	13	355	Other		chrA01	3828606	5834447	2005842	359
RCC	FG111	chrC02	46221804	31783923-32168741	11141798	11758051	616254	2	57	Other		chrA02	5871408	6126443	255036	48
RCC	FG111	chrC02	46221804	31783923-32168741	12396819	15031383	2634565	9	177	Other		chrA02	6731409	7974162	1242754	164
RCC	FG111	chrC03	60573394	40628553-41937478	187296	2894204	2706909	18	557	Distal		chrA03	167559	2073715	1906157	396
RCC	FG111	chrC09	48508220	23126847-23450182	40032729	47593249	7560521	23	1233	Distal		chrA10	11410286	15934624	4524339	1009
