# Supplementary material for: The Impact of Open Pollination on the Structural Evolutionary Dynamics, Meiotic Behavior, and Fertility of Resynthesized Allotetraploid Brassica napus L
Source: G3 (Bethesda). 2016 Dec 21;7(2):705–17. doi: 10.1534/g3.116.036517 (PMC5295613; doi:10.1534/g3.116.036517)
Supplement: Supplementary file 10 [file 705TableS3.xlsx]

## Sheet: Table S3
Table S3. List of the primer pairs designed to determine the presence of putative genic conversion in some synthetic B. napus individuals. The individual(s) that may present a genic conversion and the SNP marker concerned are indicated.
				A subgenome					C subgenome					Size of the sequenced fragment
Marker name	Primer name	Sequence (5'-3')		Chromosome	Start	End			Chromosome	Start	End		Tested Individual
Bn-A01-p25079412	60K-1533F	Forward: CCACACTGCTGCATTTGGTC		A01	22529809	22529829							EMZ-G3: FG084, FG106	571 bp
	60K-1533R	Reverse: GGGAATCAGTTGTACGGGCA		A01	22530380	22530360
Bn-A01-p26921219	60K-1662F	Forward: CAACAACAGCCTTCCACAGC		A09	861459	861478			C09	414767	414786		EMZ-G3: FG098	595 bp
	60K-1662R	Reverse: GGGGATTACTCGCTGCGTAA		A09	862146	862127			C09	415454	415435
Bn-A01-p2694323	60K-1665F	Forward: TGCGACACCATCCATCTTCA		A01	2200044	2200063							EMZ-G3: FG092	429 bp
	60K-1665R	Reverse: TTGATGCGATGCTTGGGTTG		A01	2200558	2200539
Bn-A07-p21995054	60K-16536F	Forward: GCGTCAGCAAGCACTTGTAC		A07	23386672	23386691			C06	36420630	36420649		EMZ-G3: FG094	215 bp
	60K-16536R	Reverse: TCTCTCGGTCCTCTCCATCTT		A07	23387071	23387051			C06	36421028	36421008
Bn-A07-p4164663	60K-16752F	Forward: TACCCTCCAGCTCCCATTCA		A07	6087270	6087289							EMZ-G3: FG092	480 bp
	60K-16752R	Reverse: CGGATCAACTCCCTCTGCAG		A07	6087855	6087836
Bn-A09-p24520612	60K-20405F	Forward: AAGCGCTCACCAACTCTCTC		A05	15546174	15546193							EMZ-G3: FG078, FG0104, FG0106	296 bp
	60K-20405R	Reverse: TGGAGGGGTCTGGAGATCAG		A05	15546718	15546699
Bn-A09-p5992	60K-21737F	Forward: ATGGCTCTCTTCCGTAACGC		A09	677405	677424							EMZ-G3: FG098	342 bp
	60K-21737R	Reverse: CTTGTAACCGCCACTCCCTT		A09	677992	677973
Bn-A10-p4792793	60K-23345F	Forward: AGATTCTCCTGTATGGCTATGAACG		A10	89190	89214			C05	117232	117256		EMZ-G3: FG106	265 bp
	60K-23345R	Reverse: CCGGTTCTAAAGTTAGGATCATTGG		A10	89519	89495			C05	117561	117537
Bn-C3-p2110110	60K-33917F	Forward: TGATTCAAGTAGTTCACCTTCAGTCTC		A03	1349803	1349829			C03	1985652	1985678		EMZ-G3: FG078	548 bp
	60K-33917R	Reverse: GATATCAAGACCAAACCTTGCTTGA		A03	1350451	1350427			C03	1986301	1986277
Bn-C1-p280885	60K-43499F	Forward: GTTGTGTGTTGATGACTTTGTTTCC		A01	2576812	2576836			C01	135488	135512		EMZ-G3: FG084	552 bp
	60K-43499R	Reverse: TCCAAGCACAAACGATCTGC		A01	2577639	2577620			C01	136315	136296
